# Supplementary material for: Formulation Studies with Cyclodextrins for Novel Selenium NSAID Derivatives
Source: Int J Mol Sci. 2024 Jan 26;25(3):1532. doi: 10.3390/ijms25031532 (PMC10855879; doi:10.3390/ijms25031532)
Supplement: Supplementary file 1 [file ijms-25-01532-s001.zip]

Archive with 1 entries (1 files):
- ijms-2798001-supplementary.pdf
